# Supplementary material for: Deep Immunoprofiling of Large-Scale Tuberculosis Dataset at Single Cell Resolution Reveals a CD81bright γδ T Cell Population Associated with Latency
Source: Cells. 2024 Sep 12;13(18):1529. doi: 10.3390/cells13181529 (PMC11430301; doi:10.3390/cells13181529)
Supplement: Supplementary file 1 [file cells-13-01529-s001.zip]

Archive with 1 entries (1 files):
- cells-3129089-supplementary.pdf
